# Supplementary material for: A studyforrest extension, MEG recordings while watching the audio-visual movie “Forrest Gump”
Source: Sci Data. 2022 May 13;9:206. doi: 10.1038/s41597-022-01299-1 (PMC9106652; doi:10.1038/s41597-022-01299-1)
Supplement: Supplementary file 1 — Dataset 1 [file 41597_2022_1299_MOESM1_ESM.xls]

## Sheet: Sheet1
Subject	organism	organism part	developmental stage	age	sex	laterality
1	Homo sapiens	brain	adult	21	female	right
2	Homo sapiens	brain	adult	19	male	right
3	Homo sapiens	brain	adult	22	female	right
4	Homo sapiens	brain	adult	22	female	right
5	Homo sapiens	brain	adult	23	female	right
6	Homo sapiens	brain	adult	21	female	right
7	Homo sapiens	brain	adult	24	male	right
8	Homo sapiens	brain	adult	22	male	right
9	Homo sapiens	brain	adult	20	male	right
10	Homo sapiens	brain	adult	23	female	right
11	Homo sapiens	brain	adult	25	male	right
